# Supplementary material for: Liaisons dangereuses: Intrinsic Disorder in Cellular Proteins Recruited to Viral Infection-Related Biocondensates
Source: Int J Mol Sci. 2023 Jan 21;24(3):2151. doi: 10.3390/ijms24032151 (PMC9917183; doi:10.3390/ijms24032151)
Supplement: Supplementary file 1 [file ijms-24-02151-s001.zip]

Archive with 1 entries (1 files):
- ijms-2106084-supplementary.pdf
